# Supplementary material for: ATRX silences Cartpt expression in osteoblastic cells during skeletal development
Source: J Clin Invest. 2025 Jan 2;135(1):e163587. doi: 10.1172/JCI163587 (PMC11684799; doi:10.1172/JCI163587)
Supplement: Supporting data values [file jci-135-163587-s238.xlsx]

## Sheet: Fig. 1B
	1. BV/TV:
		Control	27.4	16.74	17.54	23	13.02	15.18	13.26	30.7	28.72	19.15
		cKO	37.25	29.97	26.18	30.91	31.72	27.37	27.34	14.29	25.38	29.66
	2. Tb.N:
		Control	5.0313	4.6335	3.7237	4.7601	3.7295	4.2411	3.6977	5.478	4.8881	4.6037
		cKO	5.7047	5.4405	5.1674	6.3461	5.9797	5.113	5.6244	4.1914	5.2305	5.9779
	3. Tb.Th
		Control	0.0545	0.0361	0.0471	0.0483	0.0349	0.0358	0.0359	0.056	0.0588	0.0416
		cKO	0.0653	0.0551	0.0507	0.0487	0.053	0.0535	0.0486	0.0341	0.0485	0.0496
	4. Tb.Sp
		Control	0.1443	0.1797	0.2214	0.1618	0.2332	0.2	0.2346	0.1265	0.1458	0.1756
		cKO	0.11	0.1287	0.1429	0.1089	0.1142	0.142	0.1292	0.2045	0.1427	0.1177

## Sheet: Fig. 1C
	1. BV/TV:
		Control	36.52	31.33	31.2	40.01	26.99	30.32	26.93	40	33.32	30.22
		cKO	41.55	39.61	43.3	44.95	42.58	37.75	45.67	30.59	37.61	37.76
	2. Tb.N:
		Control	5.979	5.5706	4.6364	5.4949	5.1339	5.3121	4.7861	5.592	5.2186	5.3076
		cKO	5.9472	6.0474	6.1576	5.0712	5.4475	5.7952	6.034	5.4058	5.8692	5.8742
	3. Tb.Th
		Control	0.061	0.0562	0.0673	0.0728	0.0526	0.0571	0.0563	0.073	0.0638	0.0569
		cKO	0.0699	0.0655	0.0703	0.0886	0.0782	0.0651	0.0757	0.0566	0.0641	0.0643
	4. Tb.Sp
		Control	0.1062	0.1233	0.1484	0.1092	0.1422	0.1312	0.1527	0.1057	0.1278	0.1315
		cKO	0.0983	0.0999	0.0921	0.1085	0.1054	0.1074	0.09	0.1284	0.1063	0.1059

## Sheet: Fig. 1D
	1.Osteoclast number per bone surface (N.Oc/mm):
		Control	5.94	5.67	6.61	4.78	4.25	4.8	4.81
		cKO	3.97	4.25	5.09	3.44	2.33	2.12	3.93
	2. Osteoclast surface per bone surface (Oc.S/BS %):
		Control	13	12	14	8	7	8	12
		cKO	7	7	10	6	4	5	8
	3. Osteoblast number per bone surface (N.Ob/mm):
		Control	4.84	4.06	6.74	4.13	6.91	3.93	5.39
		cKO	7.51	7.22	6.03	3.15	5.78	3.27	7.27

## Sheet: Fig. 1E
	1. Mineralizing surface per bone surface (MS/BS):
		Control	0.4	0.2	0.41	0.32	0.2	0.31	0.25
		cKO	0.35	0.43	0.35	0.33	0.61	0.21	0.29
	2. Mineral apposition rate (MAR):
		Control	2.3575	3.06	3.2325	2.68	2.96	1.7125	3.145
		cKO	2.64	2.555	2.525	2.445	2.2175	2.735	2.43
	3. Bone formation rate (BFR/BS):
		Control	0.943	0.6125	1.3253	0.8576	0.592	0.5308	0.78625
		cKO	0.924	1.0986	0.8837	0.8068	1.3526	0.57435	0.747

## Sheet: Fig. 2C
	1. TRAP+ area:
		Control	119824	116459	142698	121881	152800	136603	139604	128737	144694	145797	136799	153081	138802	156383	117238	113146	116274	119307	168381	197945	193136	182964	188724	171755
		cKO	131257	0	94989	52467	86462	91769	146441	162275	137790	146077	141261	145394	110946	74959	79314	81135	91089	84473
	2. Trap+ cells/well:
		Control	18	22	22	25	48	43	38	37	49	38	43	64	43	55	24	18	31	48	141	188	120	152	114	129
		cKO	1	0	0	0	1	3	64	89	72	67	35	39	7	2	1	6	5	4

## Sheet: Fig. 2D
	Rankl fold change:
		Control	0.543367	1.143	0.946
		cKO	0.716978	0.427	0.642

## Sheet: Fig. 2E
	Opg fold change:
		Control	0.743807	1.313	1.023
		cKO	1.85703	1.674	1.404

## Sheet: Fig. 2F
	Rnkl/Opg:
		Control	0.730522	0.870551	0.924663
		cKO	0.386088	0.255253	0.456916

## Sheet: Fig. 3C
	Cartpt (log fold change):
		Control	1.7	1.57	0.49	0.76	ND	ND	ND
		cKO	51597	43387.8	10922.4	46180.6	6360.83	8393.17	11307.6

## Sheet: Fig. 4C
	Serum CART peptides:
		Control	1331.6	1076.11	1193.45	1069.85	1142.69	1294.33	1258.04	1072.52
		cKO	1486.98	1310.57	1371.79	1468.58	1244.4	1366.31	1386.11

[truncated: 30 more sheets: Fig. 4D, Fig. 5B, Fig. 5C, Fig. 5E, Fig. 5F, Fig. 5H, Fig. 5I, Fig. 6A, Fig. 6B, Fig. 6C, Fig. 6D, Fig. 6E, Fig. 6F, Fig. 6G, Fig. 6H, Fig. S1B, Fig. S3, Fig. S4A, Fig. S4B, Fig. S5 …]
